# Supplementary material for: Signatures of the Consolidated Response of Astrocytes to Ischemic Factors In Vitro
Source: Int J Mol Sci. 2020 Oct 26;21(21):7952. doi: 10.3390/ijms21217952 (PMC7672566; doi:10.3390/ijms21217952)
Supplement: Supplementary file 1 [file ijms-21-07952-s001.zip]

Archive with 3 entries (3 files):
- Supplementary_material_2.docx
- Supplementary Material Movie 1.mp4
- Supplementary_material_1.docx
